# Supplementary material for: Potential of the Red Alga Dixoniella grisea for the Production of Additives for Lubricants
Source: Plants (Basel). 2021 Sep 4;10(9):1836. doi: 10.3390/plants10091836 (PMC8465309; doi:10.3390/plants10091836)
Supplement: Supplementary file 1 [file plants-10-01836-s001.zip]

Archive with 1 entries (1 files):
- plants-1355003-supplementary.pdf
